# Supplementary material for: Characterization of a Novel Pathogenic Reovirus in Grasshoppers
Source: Viruses. 2022 Dec 16;14(12):2810. doi: 10.3390/v14122810 (PMC9783633; doi:10.3390/v14122810)
Supplement: Supplementary file 1 [file viruses-14-02810-s001.zip]

Archive with 1 entries (1 files):
- viruses-2072662-supplementary.xlsx
