# Supplementary material for: Characterization of a Novel Pathogenic Reovirus in Grasshoppers
Source: Viruses. 2022 Dec 16;14(12):2810. doi: 10.3390/v14122810 (PMC9783633; doi:10.3390/v14122810)
Supplement: Supplementary file 1 [file viruses-14-02810-s001.zip › viruses-2072662-supplementary.xlsx]

## Sheet: Sheet1
Primer name	Primer sequence (5'-3')	Product size (bp)	Target protein	Purposes
S1-F	GTCCACAACGAACCCCATCT	363	RdRP	Detection of ARV from grasshoppers using sanger sequencing
S1-R	ATTATGCGTGCGTGCGATTC
Reo-T7-F	TAATACGACTCACTATAGGGTAGTACAGACTCCATCTCTCCG	518		Synthesis of RNA Standards
Reo-R	GATTAGGTATATGCGAATTCTGGC
RT-ReoF	CTCCATCTCTCCGAAGTAACTC	100		ARV quantification by real-time fluorescence quantitative PCR
RT-ReoR	ACTGATCGATTGCGAGGTTC
S2-F	CAACCGCATTCGACCATCTC	282	major core protein	Determination the genetic sequence of dsRNAs
S2-R	CAGCGTTCTTGTCGCGTATC
S3-F	TCAGCCGTCGCTGCTAATTC	260	structural protein
S3-R	CTTGACAGCGTAGAAGCGAG
S4-F	TGAGTTCGTGTTCTGATTATGCTG	254	Segment 4
S4-R	AGGTCCATCCATTCTGCTTAGG
S5-F	TCGCTGTCGAAGACCACATAC	517	minor core structural protein
S5-R	TGTCGAGAGGATGGCAATGAC
S6-F	TAGAACATCGAAGAGGTTGGC	251	Segment 6
S6-R	TGGTCAGAATTGCCATACGAG
S7-F	GTTGTCGCTACCTTCAGTGG	389	Segment 7
S7-R	CAGAGGTGTCATCGGTCCAG
S8-F	CGCCATCTGATCTAACTTCTTGG	353	Segment 8
S8-R	TTCCACCTCATCCTGTTCATCATC
S9-F	GAGGTGGCATACACTCGTC	505	Segment 9
S9-R	AGTTGGTTGTCGAAGCGGAC
